# Supplementary material for: Causal Modeling Using Network Ensemble Simulations of Genetic and Gene Expression Data Predicts Genes Involved in Rheumatoid Arthritis
Source: PLoS Comput Biol. 2011 Mar 10;7(3):e1001105. doi: 10.1371/journal.pcbi.1001105 (PMC3053315; doi:10.1371/journal.pcbi.1001105)
Supplement: Table S1 — Significant transcripts identified from untreated network ensemble. Transcripts from the untreated network ensemble were predicted to significantly modulate any of the DAS28 component scores (p<0.05). (0.03 MB XLS) [file pcbi.1001105.s005.xls]

## Sheet: Table_PreTreatment_Significant.
AffymetrixProbeID	Sym	Name	p.tj	p.sj	p.pain	p.crp	p.das28
200628_s_at	WARS	tryptophanyl-tRNA synthetase	1.70466e-96	1	0.953981	0.973326	1.28142e-17
223474_at	C14orf4	chromosome 14 open reading frame 4	0.948189	0.974029	0.879616	3.84876e-14	6.32022e-16
208854_s_at	STK24	serine/threonine kinase 24 (STE20 homolog, yeast)	0.649276	0.974017	0.942533	5.47233e-11	9.73973e-07
225282_at	SMAP1L	stromal membrane-associated protein 1-like	0.974078	1	0.982752	4.61527e-11	5.13837e-05
202230_s_at	CHERP	calcium homeostasis endoplasmic reticulum protein	0.948054	0.974035	0.976996	2.12245e-09	0.000484892
239331_at	FLJ43663	hypothetical protein FLJ43663	0.922413	3.83487e-52	0.994254	0.980241	0.000552206
223553_s_at	DOK3	docking protein 3	1.86123e-08	0.870539	0.994247	0.630922	0.00138546
204494_s_at	C15orf39	chromosome 15 open reading frame 39	2.50318e-09	1	0.879632	0.935762	0.00173645
201350_at	FLOT2	flotillin 2	2.55884e-07	0.948042	0.988484	0.779041	0.00374027
238299_at	LASS5	LAG1 homolog, ceramide synthase 5	0.870815	1.17084e-23	0.908084	0.967664	0.00568096
203175_at	RHOG	ras homolog gene family, member G (rho G)	2.5822e-07	0.948054	0.988491	0.981883	0.00598487
225646_at	CTSC	cathepsin C	0.896548	1.93695e-25	0.902402	0.980106	0.0138849
212854_x_at	NBPF1	neuroblastoma breakpoint family, member 1	4.06817e-06	0.896428	0.942452	0.967905	0.0146465
224564_s_at	RTN3	reticulon 3	0.557829	0.948104	1	3.66312e-09	0.024436
218660_at	DYSF	dysferlin, limb girdle muscular dystrophy 2B (autosomal recessive)	0.239511	0.149482	0.988471	7.10019e-05	0.0312395
229770_at	GLT1D1	glycosyltransferase 1 domain containing 1	5.75679e-05	0.974017	0.959722	0.989983	0.0401467
204070_at	RARRES3	retinoic acid receptor responder (tazarotene induced) 3	0.948141	0.974023	0.839925	6.68673e-06	0.0404817
202530_at	MAPK14	mitogen-activated protein kinase 14	0.974066	0.0568923	0.902049	2.42576e-07	0.0427696
225393_at	GATAD2B	GATA zinc finger domain containing 2B	0.819733	0.922197	0.965527	2.56376e-06	0.0443806
204169_at	IMPDH1	IMP (inosine monophosphate) dehydrogenase 1	0.00859227	0.535006	1	0.312628	0.0533452
201192_s_at	PITPNA	phosphatidylinositol transfer protein, alpha	0.000781771	1	0.994238	0.865902	0.0627127
225673_at	MYADM	myeloid-associated differentiation marker	0.974048	0.974035	0.896764	5.48126e-08	0.063182
240241_at	MAPKAP1	mitogen-activated protein kinase associated protein 1	0.948235	3.69897e-11	0.840055	0.942864	0.0812375
214784_x_at	XPO6	exportin 6	0.00521756	0.922122	0.913768	0.518269	0.0920448
200665_s_at	SPARC	secreted protein, acidic, cysteine-rich (osteonectin)	0.672852	0.922179	0.982739	9.58541e-07	0.102327
230690_at	TUBB1	tubulin, beta 1	0.820304	1	0.873859	3.3729e-07	0.116937
221867_at	N4BP1	Nedd4 binding protein 1	0.0028239	0.974041	0.879515	0.954734	0.119987
233690_at	RUNX1	runt-related transcription factor 1 (acute myeloid leukemia 1; aml1 oncogene)	1	4.66525e-09	0.98276	0.976792	0.137199
201153_s_at	MBNL1	muscleblind-like (Drosophila)	0.974078	1	0.885234	1.67556e-05	0.171948
228997_at	C1orf79	chromosome 1 open reading frame 79	0.974089	0.922216	0.982694	0.000882096	0.179927
203828_s_at	IL32	interleukin 32	0.84533	4.07835e-07	0.977005	0.952841	0.186027
235568_at	TRAPPC5	trafficking protein particle complex 5	0.92227	0.896403	0.800624	3.94851e-05	0.186059
232521_at	PCSK7	proprotein convertase subtilisin/kexin type 7	0.922342	1.21738e-07	0.93673	0.828281	0.189598
202343_x_at	COX5B	cytochrome c oxidase subunit Vb	1	1	0.977016	1.51991e-05	0.191783
220044_x_at	CROP	cisplatin resistance-associated overexpressed protein	0.649424	0.474734	0.833927	0.027391	0.225644
200905_x_at	HLA-E	major histocompatibility complex, class I, E	0.0218782	0.974041	0.971148	0.976587	0.254043
201412_at	LRP10	low density lipoprotein receptor-related protein 10	0.0390656	0.744433	0.902404	0.992667	0.268932
208792_s_at	CLU	clusterin	0.870963	0.948042	0.976955	0.00031557	0.286721
201271_s_at	RALY	RNA binding protein, autoantigenic (hnRNP-associated with lethal yellow homolog (mouse))	0.0454843	0.922179	1	0.933977	0.290662
200762_at	DPYSL2	dihydropyrimidinase-like 2	0.0332068	0.922197	0.913824	0.80998	0.291163
213390_at	C19orf7	chromosome 19 open reading frame 7	0.870785	0.974017	0.919624	0.00176225	0.321486
211796_s_at	TRBC1	T cell receptor beta constant 1	0.896524	0.0236006	0.971239	0.338726	0.334759
224833_at	ETS1	v-ets erythroblastosis virus E26 oncogene homolog 1 (avian)	0.819942	0.974023	0.896801	0.00328671	0.345641
1555659_a_at	TREML1	triggering receptor expressed on myeloid cells-like 1	0.922324	1	0.862424	0.000576749	0.350847
201234_at	ILK	integrin-linked kinase	0.974072	0.922103	1	0.000839869	0.355326
227346_at	IKZF1	IKAROS family zinc finger 1 (Ikaros)	0.974078	0.948054	0.856762	0.00184075	0.361147
202648_at	RPS19	ribosomal protein S19	0.819942	0.948104	0.936845	0.0301975	0.363385
209155_s_at	NT5C2	5'-nucleotidase, cytosolic II	0.744965	3.45598e-05	0.954009	0.992816	0.381134
210915_x_at	TRBC1	T cell receptor beta constant 1	0.974095	0.0449326	0.94239	0.219897	0.403731
202649_x_at	RPS19	ribosomal protein S19	0.974078	0.973998	0.96553	0.0243823	0.407921
203574_at	NFIL3	nuclear factor, interleukin 3 regulated	1	0.013607	0.81704	0.857786	0.408121
208620_at	PCBP1	poly(rC) binding protein 1	1	0.896452	0.994251	0.00899537	0.418032
211339_s_at	ITK	IL2-inducible T-cell kinase	0.974084	0.870785	0.976952	0.0114069	0.423645
230389_at	FNBP1	formin binding protein 1	0.845295	0.0196369	0.885128	0.967859	0.429963
200912_s_at	EIF4A2	eukaryotic translation initiation factor 4A, isoform 2	0.845608	0.720639	0.902507	0.0397642	0.433108
230590_at	SSH2	slingshot homolog 2 (Drosophila)	0.948153	0.00608951	0.971255	0.917239	0.442568
211862_x_at	CFLAR	CASP8 and FADD-like apoptosis regulator	1	0.004985	0.931116	0.998346	0.443373
230535_s_at	NA	NA	0.948092	1	0.948282	0.00419288	0.445851
216095_x_at	MTMR1	myotubularin related protein 1	0.92236	0.896403	0.99425	0.043889	0.452525
235680_at	STAT3	signal transducer and activator of transcription 3 (acute-phase response factor)	0.820145	0.0356934	0.90244	0.949449	0.45436
204279_at	PSMB9	proteasome (prosome, macropain) subunit, beta type, 9 (large multifunctional peptidase 2)	0.769839	0.0237408	0.994249	0.989	0.46685
200004_at	EIF4G2	eukaryotic translation initiation factor 4 gamma, 2	0.0421426	1	0.930969	0.065371	0.466912
212621_at	KIAA0286	KIAA0286 protein	0.896595	0.769682	0.971245	0.041727	0.470418
203042_at	LAMP2	lysosomal-associated membrane protein 2	0.97406	0.0255038	0.942582	0.86244	0.471383
235381_at	NA	NA	1	0.974017	0.896619	0.0162564	0.474732
228846_at	MXD1	MAX dimerization protein 1	0.514825	0.922179	0.971233	0.00268229	0.49836
206851_at	RNASE3	ribonuclease, RNase A family, 3 (eosinophil cationic protein)	0.794782	0.948092	0.976972	0.00935682	0.505731
200040_at	KHDRBS1	KH domain containing, RNA binding, signal transduction associated 1	0.845295	0.974029	0.948358	0.0365942	0.529062
243329_at	PCGF3	polycomb group ring finger 3	0.974101	0.0236571	0.931073	0.905278	0.531674
200059_s_at	RHOA	ras homolog gene family, member A	0.20264	0.101531	0.913887	0.0336882	0.536256
218067_s_at	FLJ10154	hypothetical protein FLJ10154	0.97406	0.745023	0.751214	0.0133456	0.538625
229606_at	NA	NA	0.744849	0.974017	0.948105	0.0109737	0.540538
229699_at	NA	NA	0.745583	1	0.919535	0.018325	0.558632
228980_at	RFFL	ring finger and FYVE-like domain containing 1	0.396561	1	0.851005	0.00228967	0.567289
226620_x_at	DAZAP1	DAZ associated protein 1	0.557255	0.580582	0.948027	0.0166269	0.635761
229861_at	RFFL	ring finger and FYVE-like domain containing 1	0.625065	0.974035	0.942305	0.0156715	0.640003
228055_at	NAPSB	napsin B aspartic peptidase pseudogene	0.672782	0.974023	0.982724	0.0398265	0.657777
208855_s_at	STK24	serine/threonine kinase 24 (STE20 homolog, yeast)	0.124097	0.432958	0.971233	0.000789607	0.942669
