# Supplementary material for: Causal Modeling Using Network Ensemble Simulations of Genetic and Gene Expression Data Predicts Genes Involved in Rheumatoid Arthritis
Source: PLoS Comput Biol. 2011 Mar 10;7(3):e1001105. doi: 10.1371/journal.pcbi.1001105 (PMC3053315; doi:10.1371/journal.pcbi.1001105)
Supplement: Table S2 — Significant transcripts identified from the TNF-α blocker treated network ensemble. Transcripts from theTNF-α blocker treated network ensemble were predicted to significantly modulate any of the DAS28 component scores (p<0.05). (0.03 MB XLS) [file pcbi.1001105.s006.xls]

## Sheet: Table_PostTreatment_Significant
AffymetrixProbeID	Sym	Name	p.tj	p.sj	p.pain	p.crp	p.das28
234344_at	RAP2C	RAP2C, member of RAS oncogene family	1.28854e-123	0.0107687	2.72637e-34	0.78673	6.65377e-22
218668_s_at	RAP2C	RAP2C, member of RAS oncogene family	1.42464e-31	0.181708	2.27389e-33	0.917963	2.63574e-11
200005_at	EIF3D	eukaryotic translation initiation factor 3, subunit D	1.11545e-22	0.207938	7.33331e-30	0.969971	5.07465e-09
205686_s_at	CD86	CD86 molecule	1.83501e-38	8.46057e-142	0.832048	0.992265	5.09769e-09
217720_at	CHCHD2	coiled-coil-helix-coiled-coil-helix domain containing 2	1.09856e-08	0.597835	4.69451e-17	0.996621	0.000112842
218739_at	ABHD5	abhydrolase domain containing 5	0.886567	0.964873	0.973676	1.17423e-10	0.000864338
228133_s_at	NDE1	nudE nuclear distribution gene E homolog 1 (A. nidulans)	3.07432e-06	0.652603	3.52102e-11	0.972708	0.000890659
201012_at	ANXA1	annexin A1	7.60725e-10	1.26044e-28	0.915273	0.974567	0.00108698
209107_x_at	NCOA1	nuclear receptor coactivator 1	0.00112005	0.745205	1.40002e-07	0.906863	0.00390944
213888_s_at	TRAF3IP3	TRAF3 interacting protein 3	0.000244605	0.723803	1.95524e-09	0.979136	0.00725673
218873_at	GON4L	gon-4-like (C. elegans)	3.40564e-08	1.01767e-28	0.914998	0.975425	0.0098159
208146_s_at	CPVL	carboxypeptidase, vitellogenic-like	2.39726e-08	7.25926e-27	0.948145	0.984178	0.0112285
201827_at	SMARCD2	SWI/SNF related, matrix associated, actin dependent regulator of chromatin, subfamily d, member 2	6.35939e-06	3.1031e-20	0.934802	0.980357	0.0113166
210460_s_at	PSMD4	proteasome (prosome, macropain) 26S subunit, non-ATPase, 4	0.000765737	0.656313	6.51095e-08	0.966006	0.0134139
38149_at	ARHGAP25	Rho GTPase activating protein 25	5.34563e-05	0.723479	7.65164e-08	0.974696	0.0147353
205921_s_at	SLC6A6	solute carrier family 6 (neurotransmitter transporter, taurine), member 6	2.31957e-06	0.00447935	0.839628	0.901013	0.0197265
210136_at	MBP	myelin basic protein	0.000357773	0.85992	1.06462e-06	0.988652	0.0271673
211698_at	EID1	EP300 interacting inhibitor of differentiation 1	0.00151478	2.44011e-10	0.806913	0.981763	0.0327191
213146_at	JMJD3	jumonji domain containing 3	0.012857	0.675639	4.12564e-05	0.880038	0.0441267
224568_x_at	MALAT1	metastasis associated lung adenocarcinoma transcript 1 (non-coding RNA)	0.0188909	8.4901e-05	0.355277	0.723362	0.0452309
1558906_a_at	NA	NA	1.13679e-11	0.00675342	0.822672	0.983144	0.0600742
212176_at	SFRS18	splicing factor, arginine/serine-rich 18	0.000661676	1.86697e-10	0.989752	0.994799	0.0642859
236422_at	FLJ22662	hypothetical protein FLJ22662	0.000450846	7.24817e-11	0.977196	0.983676	0.0699056
205292_s_at	HNRNPA2B1	heterogeneous nuclear ribonucleoprotein A2/B1	0.0906532	0.274853	0.000329867	0.944595	0.0706541
211931_s_at	HNRPA3P1	heterogeneous nuclear ribonucleoprotein A3 pseudogene 1	0.0260528	0.608548	0.000319042	0.962932	0.0727257
208974_x_at	KPNB1	karyopherin (importin) beta 1	0.00110567	3.96484e-10	0.970652	0.973962	0.0945079
228998_at	TNRC6B	trinucleotide repeat containing 6B	0.0673735	4.98855e-05	0.602435	0.736358	0.0984264
211982_x_at	XPO6	exportin 6	0.917819	1	1	7.04054e-14	0.112037
200023_s_at	EIF3F	eukaryotic translation initiation factor 3, subunit F	0.0720906	0.0262986	0.129663	0.68496	0.132895
207688_s_at	INHBC	inhibin, beta C	0.0345897	0.0130539	0.15323	0.995065	0.151211
211609_x_at	PSMD4	proteasome (prosome, macropain) 26S subunit, non-ATPase, 4	0.18766	0.854423	0.00257085	0.984827	0.162226
202020_s_at	LANCL1	LanC lantibiotic synthetase component C-like 1 (bacterial)	0.000653535	0.215989	0.864868	0.915161	0.162383
213594_x_at	FUSIP1	FUS interacting protein (serine/arginine-rich) 1	0.0146294	2.8894e-06	0.91192	0.984694	0.178608
204646_at	DPYD	dihydropyrimidine dehydrogenase	0.0107648	4.87469e-06	0.953613	0.992052	0.178842
201483_s_at	SUPT4H1	suppressor of Ty 4 homolog 1 (S. cerevisiae)	0.218553	0.613125	0.00890932	0.96873	0.205436
209059_s_at	EDF1	endothelial differentiation-related factor 1	0.164861	0.518424	0.028918	0.870892	0.219778
209265_s_at	METTL3	methyltransferase like 3	0.116846	0.860088	0.0022133	0.997426	0.222545
201470_at	GSTO1	glutathione S-transferase omega 1	0.0595304	0.000250008	0.601917	0.965912	0.224421
201403_s_at	MGST3	microsomal glutathione S-transferase 3	0.000133061	0.0875719	0.934957	0.963762	0.231837
225775_at	TSPAN33	tetraspanin 33	0.106184	0.826739	0.0170415	0.51533	0.26173
211317_s_at	CFLAR	CASP8 and FADD-like apoptosis regulator	0.0235368	0.167247	0.862181	0.894645	0.265378
203056_s_at	PRDM2	PR domain containing 2, with ZNF domain	0.138749	0.0137386	0.443285	0.819771	0.268294
202084_s_at	SEC14L1	SEC14-like 1 (S. cerevisiae)	0.107307	0.963978	0.0146209	0.989426	0.272991
212049_at	WIPF2	WAS/WASL interacting protein family, member 2	0.0151238	6.88484e-07	0.963607	0.98719	0.276664
239901_at	FLJ43663	hypothetical protein FLJ43663	0.060416	0.000267102	0.833139	0.978819	0.286306
222409_at	CORO1C	coronin, actin binding protein, 1C	0.305006	0.546745	0.0331164	0.960977	0.314416
204834_at	FGL2	fibrinogen-like 2	0.058523	0.000196303	0.982555	0.9951	0.325144
239027_at	DOCK8	dedicator of cytokinesis 8	0.188539	0.00127563	0.914375	0.819816	0.326528
227510_x_at	PRO1073	PRO1073 protein	0.342254	0.00606473	0.719925	0.944329	0.328591
212476_at	CENTB2	centaurin, beta 2	0.164112	0.0121464	0.838839	0.974117	0.35785
227696_at	EXOSC6	exosome component 6	0.00130434	0.194457	0.960721	0.977245	0.365668
217802_s_at	NUCKS1	nuclear casein kinase and cyclin-dependent kinase substrate 1	0.0882313	0.608548	0.798948	0.0246667	0.384975
203107_x_at	RPS2	ribosomal protein S2	0.279339	0.00869243	0.567914	0.637218	0.394833
223105_s_at	TMEM14C	transmembrane protein 14C	0.206432	0.0456296	0.462772	0.975751	0.39593
235811_at	MBNL1	muscleblind-like (Drosophila)	0.105547	0.0013807	0.990088	0.989026	0.400035
212857_x_at	SUB1	SUB1 homolog (S. cerevisiae)	0.105547	0.00258486	0.990006	0.997382	0.417105
211270_x_at	PTBP1	polypyrimidine tract binding protein 1	0.287446	0.000383442	0.689995	0.970682	0.439553
240248_at	C10orf46	chromosome 10 open reading frame 46	0.142202	0.0056468	0.973846	0.985594	0.441443
232705_at	LRRFIP2	leucine rich repeat (in FLII) interacting protein 2	0.169293	0.00402468	0.973362	0.962352	0.441628
201039_s_at	RAD23A	RAD23 homolog A (S. cerevisiae)	0.00739285	0.930272	0.960946	0.976062	0.474946
1555977_at	LOC727918	hypothetical protein LOC727918	0.26411	0.00429227	0.980417	0.993478	0.475564
212208_at	MED13L	mediator complex subunit 13-like	0.380935	0.00902503	0.946571	0.990692	0.495664
208858_s_at	FAM62A	family with sequence similarity 62 (C2 domain containing), member A	0.355913	0.00655336	0.749534	0.829758	0.49583
220044_x_at	CROP	cisplatin resistance-associated overexpressed protein	0.39856	0.0457883	0.797725	0.995236	0.518541
203936_s_at	MMP9	matrix metallopeptidase 9 (gelatinase B, 92kDa gelatinase, 92kDa type IV collagenase)	0.962075	0.964873	0.983533	2.62281e-09	0.536685
201443_s_at	ATP6AP2	ATPase, H+ transporting, lysosomal accessory protein 2	0.261717	0.039955	0.956613	0.987594	0.552707
212433_x_at	RPS2	ribosomal protein S2	0.413725	0.011162	0.996523	0.945506	0.600714
203403_s_at	RNF6	ring finger protein (C3H2C3 type) 6	0.612808	0.0450195	0.952487	0.958071	0.60223
201411_s_at	PLEKHB2	pleckstrin homology domain containing, family B (evectins) member 2	0.389451	0.0237056	0.955152	0.956313	0.605627
227442_at	COX18	COX18 cytochrome c oxidase assembly homolog (S. cerevisiae)	0.049974	1	0.993495	0.973597	0.608612
218660_at	DYSF	dysferlin, limb girdle muscular dystrophy 2B (autosomal recessive)	0.808497	0.964211	1	1.85923e-11	0.610606
209137_s_at	USP10	ubiquitin specific peptidase 10	1	0.964831	0.983511	7.78761e-08	0.645641
218865_at	MOSC1	MOCO sulphurase C-terminal domain containing 1	0.962016	0.964873	0.98352	9.22219e-07	0.687601
210681_s_at	USP15	ubiquitin specific peptidase 15	0.961775	1	0.99323	0.000676092	0.688019
224564_s_at	RTN3	reticulon 3	0.958732	0.635738	0.768516	0.0075947	0.71843
226880_at	NUCKS1	nuclear casein kinase and cyclin-dependent kinase substrate 1	0.356846	0.962192	0.552244	0.0441564	0.722244
205147_x_at	NCF4	neutrophil cytosolic factor 4, 40kDa	0.959752	0.963235	1	1.25972e-05	0.727802
201769_at	CLINT1	clathrin interactor 1	0.881389	0.749971	0.996347	0.0286531	0.730963
212577_at	SMCHD1	structural maintenance of chromosomes flexible hinge domain containing 1	0.920408	0.963389	0.974392	0.0126613	0.743208
201137_s_at	HLA-DPB1	major histocompatibility complex, class II, DP beta 1	0.887087	0.0123828	1	0.947763	0.746142
1564378_a_at	EXT1	exostoses (multiple) 1	1	0.0262986	0.983694	0.990567	0.755459
214784_x_at	XPO6	exportin 6	1	1	1	0.0171447	0.786261
201963_at	ACSL1	acyl-CoA synthetase long-chain family member 1	0.959371	0.888265	0.846113	0.0298026	0.792708
202391_at	BASP1	brain abundant, membrane attached signal protein 1	0.796639	0.812361	0.847084	0.0186641	0.805372
212683_at	SLC25A44	solute carrier family 25, member 44	0.918141	0.887429	0.837467	0.0477452	0.806585
201338_x_at	GTF3A	general transcription factor IIIA	0.961714	0.964615	0.993223	0.0354008	0.811428
221541_at	CRISPLD2	cysteine-rich secretory protein LCCL domain containing 2	0.962075	0.964916	0.960487	0.0021694	0.819242
203388_at	ARRB2	arrestin, beta 2	0.961836	1	0.993312	0.0260651	0.831621
205645_at	REPS2	RALBP1 associated Eps domain containing 2	0.92125	1	0.953005	0.0260313	0.8349
228758_at	BCL6	B-cell CLL/lymphoma 6 (zinc finger protein 51)	0.961836	1	0.993244	0.0171397	0.842899
243256_at	MKNK1	MAP kinase interacting serine/threonine kinase 1	0.961896	0.964615	0.983269	0.0440381	0.862087
201458_s_at	BUB3	BUB3 budding uninhibited by benzimidazoles 3 homolog (yeast)	0.958566	0.924176	0.979426	0.0445282	0.866151
220528_at	VNN3	vanin 3	0.962016	0.964873	0.983629	0.0349806	0.867256
210784_x_at	LILRB3	leukocyte immunoglobulin-like receptor, subfamily B (with TM and ITIM domains), member 3	1	0.96359	0.989191	0.0203702	0.870316
203140_at	BCL6	B-cell CLL/lymphoma 6 (zinc finger protein 51)	0.616722	0.963183	1	0.00162597	0.910083
208780_x_at	VAPA	VAMP (vesicle-associated membrane protein)-associated protein A, 33kDa	0.451291	0.0402261	0.983304	0.896297	0.933141
209450_at	OSGEP	O-sialoglycoprotein endopeptidase	0.244295	0.000576612	0.970628	0.983348	0.952092
